# Supplementary material for: Parental investment and immune dynamics in sex-role reversed pipefishes
Source: PLoS One. 2020 Sep 25;15(9):e0228974. doi: 10.1371/journal.pone.0228974 (PMC7518610; doi:10.1371/journal.pone.0228974)
Supplement: S1 Table — Sorting of primer to the respective gene groups are shown here together with the gene name and the forward and reverse primer sequence. Origin and reference to theses primers are listed in the last column. (XLSX) [file pone.0228974.s001.xlsx]

## Sheet: Tabelle1
S1 Table: List of all primers used for candidate gene expression:
Gene group	Primer name	Gene name	Primer sequence		Reference
			Forward	Reverse
adaptive IS	cd45	CD45 (leukocyte common antigen)	CGTCACGTCAAGAGGAAAGAC	AATGGACCACGACTGGAGGA	Beemelmans & Roth, 2016
	cd74	MHC II antigen presentation	ACGATACTGGCATGTTTGTTGG	CAAAGTCCTTCTGCAGCGTATG	Roth unpublished
	fcrlc5	Fc receptor like 5	AATAAATGTGGACGGAGGTTGG	CGGACGCGACAGGTTATATTTAAG	Roth unpublished
	h2k1	Histocompatibility II, K1	TGGAGGTGTTCACATGATGCA	TGTGCTGCGATCCATGTCAT	Roth unpublished
	igm-lc	Immunoglobulin M light chain	GTGACCCTCTTCCCTCCTTC	CACCTACATCAGCCTCTTCCAG	Beemelmans & Roth, 2016
	ik-cytokine	Ik cytokine (RED-production)	GCCGAGTGTTACCCTGCTAC	CAGCGCCTCCTTGTTGTT	Beemelmans & Roth, 2016
	il10	Interleukin 10	TTCCTGACTGCACAGTTGCT	TCTTCGATTGTCTGGTCGAG	Beemelmans & Roth, 2016
	lymph75	Lymphocyt antigen 75	GCGCGGATATCCTAACCAT	CATGAGTGCCATCGTACCAC	Birrer et al 2012
	lymphcyt	lymphocyte cytosolic protein 2	CATACACACTCATGGTGCTTCAC	TGATAGTTGATGATGTCACAGACG	Beemelmans & Roth, 2016
	tap	Tag-binding protein (Tapasin)	GAGGACTCCATGGTGATGTTG	GCGGGTAAGTCTCTTCAATTCTC	Beemelmans & Roth, 2016
	tyroprot	Tyroproteinkinase	GAACGACAGTTGCTCTCCACT	CTGAACCAGCTGTTGTAGTGAATC	Beemelmans & Roth, 2016
innate IS	aif	Allograft inflammation factor	GGCTTTTCTGACCGATGAAC	CTCCTCCTGCCACTTCTGAC	Roth et al 2012
	calrcul	Calreticulin	TGCACGTCATCTTTAACTACAAGG	GCCAGACTCAACCTTCTTATTGTC	Beemelmans & Roth, 2016
	cf	Coagulation factor II	TTACAGAGCGGCCTCACC	TCCAGATGCAAAAGCAGGTC	Birrer et al 2012
	il8	Interleukin 8	GCGACTACAACCCACACTGC	GACAGACTCGTTCACCACTCAC	Beemelmans & Roth, 2016
	intf	Interferon induced transmembrane protein 3	ATCTTCTCCATCAAGGCCAGAG	GCATATACAAGGACCATAACGAAG	Beemelmans & Roth, 2016
	kin	Kinesin	CGACAACAACCCAGACTCAG	TGTGGGTCTTTGGTGCTG	Roth et al 2012
	lectpll	Lectin protein type I	ATCCGCTCGAATCAGTTCA	AGGCCGTGTGCAACATTC	Beemelmans & Roth, 2016
	lectplt	Lectin protein type II	CGCCTCAATCAGTTCACGA	CGAGAGCGTCTGCAACATT	Beemelmans & Roth, 2016
	lpstnf	LSP - induced TNF α factor (LITAF)	GTAGAGTATAAGCCAGGCCTGAAG	AGTCGTGGACACAGAATGGTATC	Beemelmans & Roth, 2016
	nramp	Natural resistance-assoc. macrophage protein	GAGTGGTTCTGGGCTGTTTC	CAGTAGCACTCGTGCGAAAC	Roth et al 2012
	pepdgly	Peptidoglycan recognition protein II	GGTTTCAACGTGCCAATCAAT	CACAGGCAGACGGTCAACTAC	Beemelmans & Roth, 2016
	stat1	Signal transducer and activator of transcription 1	CGACTCCAGAAAGAACACGC	ATTTCTGCTGCCTCCTCTGC	Roth unpublished
	transfe	Transferrin	AATGCGCCACTGTAGTCATAGTAA	ATTAAGATGGACGTGCTGAAGTG	Beemelmans & Roth, 2016
	tspo	Translocator protein	TGGGGTATGGCTCCTATCTG	CCGGTTAGAAGCACGATCTC	Roth et al 2012
	tnf	Tumor necrosis factor	CTCGTTGATGAGCGCCGTAC	GTCGTCCTTGTTGAGCTGGA	Roth unpublished
Complement component	c1q-sco	Recognition sub-component (C1q)	GTGATCATAGAGGTCGTCATTCAG	CTTCAAGATGAGTTGTCACATGGT	Beemelmans & Roth, 2016
	c3	Complement component 3	AGACCCCAACATGAAGCAGT	CTCTCTCAATAGGCTCCATGC	Birrer et al 2012
	c9	Complement component 9	CAGCCCATTTATACGCTGGT	AGCCATTCCCTCAAAGAGGT	Roth et al 2012
Metabolism genes	ddply	UDP-glycosyltransferase	CTAGCCTCCTTGATGCACTGT	AGATGATGAGATGGTCGTACAGG	Beemelmans & Roth, 2016
	g6pd	Glucose 6-phosphate dehydrogenase (G6PD)	ATCTTCACTCCACTCCTTCATCA	GTAAGTGCCTTCATAGCGGAATC	Beemelmans & Roth, 2016
	ripop	Ribosomal protein	AAGAGAAGAAGGAGGAGCAGGT	CACGAAGGTGTCGTTGAAAG	Beemelmans & Roth, 2016
	hsp60	Heat shock protein 60	GTACGGTCATCATCGAGCAG	AGCACTGTGGCAGTGGTG	Roth et al 2012
Pregnancy related genes	ankrd1	Ankyrin repeat domaine 1	CGGCGCCAATATTGACAGGA	TCTCTAGCGCTGATCTTGGC
	apoa1	Apolipoprotein A1	AACGTTGAGGAGACCAAGACC	TGGACCAATCATCTCTCTCAGC
	cilp	CAP- Gly domain containig linker protein 1	CCCTTGAATTCTGCGGACCT	CCTGGGTTTGCAGCAGAGAT
	epas1	Endothelial PAS domain protein 1	AGAACCTCAGCCTGAAGACAAG	CCTGTTGGTCACTGTGCATTTC
	fabp3	Fatty acid binding protein	TTGGAGAACGGCAAACTCGT	ACCTCGCTATTAACTTGCCATCA
	fut9	Fucosyltransferase 3	CAACATAACCACGGTGCTCATC	GACCAAACAGCCGTCGATATTG
	mef2c	Myocyte enhancer factor 2C	AGATGGGCCGGAAGAAGATT	AAACTTGCGCTTGGTGAAGG
	rcn3	Reticuloalbin 3	CTCACGACTTTCAGTACGACCA	AGCCATCCTTGTCTGTGTCAAT
	rhoa	Ras homolog family member A	GGGAGATGGTGCATGTGGAA	ACTCCACCTGTTTGCTGTCC
	ptgis	Prostaglandin I2 synthase	ACTCTTCGACTCACTGCTGC	GTGAACGGGAACAAGCACAC
Reference genes	hivep2	Human immunodeficiency virus type enhancer 2	CCATACAGGTGAAAGACCTTATCC	TTCTGTATGTTCCTCAACGTCTTC	Diepeveen et al 2013
	hivep3	Human immunodeficiency virus type enhancer 3	CGATGACACTCCAGGTAGAATAG	TTAACCTCTGTCAAGTGGTGCTAC	Diepeveen et al 2013
removed from analysis	ck7	Chemokine 7	TCAGATCATTGCCACCATAAAG	GGGCAGGTACAGATGTCTTGTT	Beemelmans & Roth, 2016
	integ6	Integrin beta 1	ACAAGGAGTGCGTCCAGTGT	GCGTAGGTGTAGTAGAACCAGCAG	Beemelmans & Roth, 2016
	ubi	Ubiquitin	CGTGAAGACATTGACGGGTA	GCAGCACCAGATGAAGAGTG	Birrer et al 2012
