# Supplementary material for: Parental investment and immune dynamics in sex-role reversed pipefishes
Source: PLoS One. 2020 Sep 25;15(9):e0228974. doi: 10.1371/journal.pone.0228974 (PMC7518610; doi:10.1371/journal.pone.0228974)
Supplement: S2 Table — Contribution of each gene is shown within its functional gene group and separately for each species. Names of the gene groups are written as horizontal header including the expected contribution value (EC). Bold headers depict significance in the Multivariate Analysis. Bold gene contribution visualizes a gene contribution higher than the expected contribution by chance. (XLSX) [file pone.0228974.s002.xlsx]

## Sheet: Tabelle1
		Nerophis ophdion				Syngnathus rostellatus				Syngnathus typhle
gen name	function	adaptive (EC = 9.09)	innate (EC = 6.67)	component (EC = 33.33)	metabolism * ( EC = 25)	adaptive * (EC = 9.09)	innate (EC = 6.67)	component (EC = 33.33)	metabolism ( EC = 25)	adaptive * (EC = 9.09)	innate * (EC = 6.67)	component * (EC = 33.33)	metabolism ( EC = 25)
cd45	CD45 (leukocyte common antigen)	12.0709				10.312				12.3668
cd74	MHC II antigen presentation	6.39854				9.06501				0.476604
fcrlc5	Fc receptor like 5	0.121955				3.29583				12.7447
h2k1	Histocompatibility II, K1	5.61863				4.53191				13.2911
igm-lc	Immunoglobulin M light chain	12.4313				13.1776				10.5774
ik-cytokine	Ik cytokine (RED-production)	11.0035				10.7948				11.3954
il10	Interleukin 10	10.0433				0.655895				2.52491
lymph75	Lymphocyt antigen 75	11.1922				2.78806				8.20218
lymphcyt	lymphocyte cytosolic protein 2	8.86195				7.34368				10.7341
tap	Tag-binding protein (Tapasin)	10.7695				10.2236				6.09256
tyroprot	Tyroproteinkinase	11.4882				3.44096				11.5943
aif	Allograft inflammation factor		8.46759				10.9595				10.6927
calrcul	Calreticulin		2.68561				10.2642				6.49189
cf	Coagulation factor II		7.67656				10.657				8.15795
il8	Interleukin 8		0.341971				6.19777				5.35722
intf	Interferon induced transmembrane protein 3		1.43165				6.65617				8.50629
kin	Kinesin		7.78187				6.49946				6.45341
lectpll	Lectin protein type I		7.58256				1.37845				5.75536
lectplt	Lectin protein type II		10.0714				0.994405				9.03312
lpstnf	LSP - induced TNF α factor (LITAF)		7.13162				0.420704				10.3897
nramp	Natural resistance-assoc. macrophage protein		10.0252				11.6676				7.05042
pepdgly	Peptidoglycan recognition protein II		6.92605				10.7291				4.91921
stat1	Signal transducer and activator of transcription 1		9.65386				6.90083				4.60706
transfe	Transferrin		8.55531				0.343222				3.79858
tspo	Translocator protein		3.44695				9.62076				3.09849
tnf	Tumor necrosis factor		8.22178				6.71086				5.68858
c1q-sco	Recognition sub-component (C1q)			36.7399				38.8005				38.6547
c3	Complement component 3			31.6964				30.3061				28.1396
c9	Complement component 9			31.5637				30.8933				33.2057
ddply	UDP-glycosyltransferase				27.1686				24.8726				28.7588
g6pd	Glucose 6-phosphate dehydrogenase (G6PD)				24.7382				28.2408				28.5969
ripop	Ribosomal protein				20.9805				22.0873				16.0068
hsp60	Heat shock protein 60				27.1127				24.7993				26.6375
